# Supplementary material for: Green Tea Catechins Mitigate Hepatocyte Ferroptosis Through Attenuation of Oxidative Stress and Improvement of Antioxidant Systems
Source: Antioxidants (Basel). 2025 Dec 10;14(12):1483. doi: 10.3390/antiox14121483 (PMC12729789; doi:10.3390/antiox14121483)
Supplement: Supplementary file 1 [file antioxidants-14-01483-s001.zip]

Archive with 1 entries (1 files):
- antioxidants-3851199-supplementary.pdf
